# Supplementary material for: Investigations on the Thermodynamics Characteristics, Thermal and Dielectric Properties of Calcium-Activated Zinc-Containing Metallurgical Residues
Source: Materials (Basel). 2022 Jan 18;15(3):714. doi: 10.3390/ma15030714 (PMC8836694; doi:10.3390/ma15030714)
Supplement: Supplementary file 1 [file materials-15-00714-s001.zip]

Archive with 1 entries (1 files):
- Supplementry Materials.pdf
